# Supplementary material for: Hedgehog signaling via Gli2 prevents obesity induced by high-fat diet in adult mice
Source: eLife. 2017 Dec 5;6:e31649. doi: 10.7554/eLife.31649 (PMC5716664; doi:10.7554/eLife.31649)
Supplement: Supplementary file 1. [file elife-31649-supp1.xlsx]

## Sheet: Sheet1
72hrs 2-fold cut off
Column ID	Gene Symbol	Mean(NC)	Mean(PM)	FoldChange(NC vs. PM)	FoldChange(NC vs. PM) (Description)
Hist1h2ap	Hist1h2ap	3.48431	100.247	-28.771	NC down vs PM
Gli1	Gli1	2.68837	55.2246	-20.542	NC down vs PM
Ptch1	Ptch1	7.85522	117.045	-14.9003	NC down vs PM
Matn4	Matn4	2.18911	26.533	-12.1204	NC down vs PM
Retnla	Retnla	3.76506	43.0971	-11.4466	NC down vs PM
Rasl11b	Rasl11b	3.12126	34.838	-11.1615	NC down vs PM
Mir703	Mir703	2.04276	21.4739	-10.5122	NC down vs PM
Igf2	Igf2	43.5838	395.237	-9.06845	NC down vs PM
Dlx6	Dlx6	2.26713	19.9064	-8.78045	NC down vs PM
Tmem158	Tmem158	4.30517	33.9828	-7.89347	NC down vs PM
Lsp1	Lsp1	83.7057	605.645	-7.23541	NC down vs PM
Ksr1	Ksr1	4.38118	30.3444	-6.92609	NC down vs PM
H19	H19	73.3028	469.323	-6.40253	NC down vs PM
Plcl2	Plcl2	2.16867	11.4301	-5.27055	NC down vs PM
Lgr4	Lgr4	3.67311	17.6503	-4.80528	NC down vs PM
Bola1	Bola1	2.05899	9.709	-4.71542	NC down vs PM
Mrpl33	Mrpl33	2.46314	11.3624	-4.61298	NC down vs PM
Igfbp6	Igfbp6	2.1577	9.89213	-4.58458	NC down vs PM
Igfbp7	Igfbp7	377.655	1720.89	-4.55679	NC down vs PM
Fbxo32	Fbxo32	4.97912	22.3502	-4.48878	NC down vs PM
Mmp13	Mmp13	2.2775	10.099	-4.43424	NC down vs PM
Pid1	Pid1	11.4879	50.6058	-4.40516	NC down vs PM
Slc6a6	Slc6a6	48.9347	207.789	-4.24625	NC down vs PM
Fbxw9	Fbxw9	2.30083	9.73821	-4.23248	NC down vs PM
Cgnl1	Cgnl1	7.00707	28.5507	-4.07455	NC down vs PM
Polr2d	Polr2d	3.47197	13.727	-3.95367	NC down vs PM
Usp46	Usp46	3.58653	14.1566	-3.94715	NC down vs PM
Fst	Fst	5.70494	22.3794	-3.92281	NC down vs PM
Fxyd1	Fxyd1	5.99909	23.2819	-3.8809	NC down vs PM
Nqo1	Nqo1	5.97352	22.9765	-3.84639	NC down vs PM
H2-T9	H2-T9 H2-t9	2.88934	11.0791	-3.83448	NC down vs PM
Eif3m	Eif3m	3.26883	12.5292	-3.83294	NC down vs PM
Mrpl48	Mrpl48	3.10074	11.7602	-3.79269	NC down vs PM
Qdpr	Qdpr	2.81858	10.5423	-3.74031	NC down vs PM
Nrp1	Nrp1	20.2461	75.6869	-3.73835	NC down vs PM
Taf13	Taf13	2.0207	7.50293	-3.71304	NC down vs PM
Inhba	Inhba	49.7774	184.492	-3.70634	NC down vs PM
Rab34	Rab34	6.56694	24.1417	-3.67624	NC down vs PM
Gm8394	Gm8394	4.74505	17.3059	-3.64714	NC down vs PM
Cyba	Cyba	2.32659	8.39984	-3.61036	NC down vs PM
Foxd1	Foxd1	34.8369	123.734	-3.55179	NC down vs PM
Smoc2	Smoc2	22.323	78.9266	-3.53566	NC down vs PM
Isoc2a	Isoc2a	2.72112	9.49368	-3.48889	NC down vs PM
Efnb1	Efnb1	19.6616	68.2251	-3.46997	NC down vs PM
Apod	Apod	25.6537	88.9949	-3.46908	NC down vs PM
Scamp2	Scamp2	4.18474	14.5109	-3.46758	NC down vs PM
Prr5	Prr5	16.5762	57.2683	-3.45485	NC down vs PM
Mrps36	Mrps36	2.72675	9.3288	-3.42122	NC down vs PM
Mr1	Mr1	6.01766	20.5006	-3.40674	NC down vs PM
Nat9	Nat9	2.69571	9.18023	-3.4055	NC down vs PM
Selm	Selm	11.3912	38.7872	-3.40502	NC down vs PM
Stoml1	Stoml1	2.10924	7.17355	-3.40101	NC down vs PM
Gse1	Gse1	14.7196	50.011	-3.39759	NC down vs PM
Bphl	Bphl	2.48305	8.40161	-3.38359	NC down vs PM
Ntan1	Ntan1	2.86114	9.60838	-3.35823	NC down vs PM
Wnt6	Wnt6	6.23354	20.6138	-3.30691	NC down vs PM
Jtb	Jtb	2.1213	7.00473	-3.30209	NC down vs PM
Ets2	Ets2	4.39485	14.4798	-3.29472	NC down vs PM
Acyp1	Acyp1	4.63272	15.2583	-3.2936	NC down vs PM
Tspan6	Tspan6	3.70606	12.1972	-3.29117	NC down vs PM
Hmgb3	Hmgb3	2.05323	6.75686	-3.29084	NC down vs PM
Sox18	Sox18	3.46305	11.3132	-3.26681	NC down vs PM
Pkdcc	Pkdcc	6.42238	20.4317	-3.18133	NC down vs PM
Mpi	Mpi	2.48752	7.90301	-3.17707	NC down vs PM
Pcdhb16	Pcdhb16	2.37256	7.52506	-3.17171	NC down vs PM
Enc1	Enc1	12.1374	38.3549	-3.16005	NC down vs PM
Naga	Naga	3.9924	12.5683	-3.14805	NC down vs PM
Aifm2	Aifm2	4.0654	12.697	-3.12318	NC down vs PM
Solh	Solh	2.53765	7.77249	-3.06286	NC down vs PM
Pttg1	Pttg1	3.34086	10.2218	-3.05963	NC down vs PM
Gm6222	Gm6222	2.06471	6.3159	-3.05898	NC down vs PM
Synpo	Synpo	52.8983	160.789	-3.03959	NC down vs PM
Tmem147	Tmem147	6.35759	19.2962	-3.03515	NC down vs PM
Slc35b1	Slc35b1	2.71907	8.2269	-3.02563	NC down vs PM
Pik3ip1	Pik3ip1	2.44059	7.37094	-3.02015	NC down vs PM
Bud13	Bud13	2.35931	7.12073	-3.01814	NC down vs PM
Dhrs4	Dhrs4	8.04266	24.2196	-3.01139	NC down vs PM
Srprb	Srprb	4.04424	12.121	-2.99709	NC down vs PM
Ndufc1	Ndufc1	3.83888	11.4845	-2.99163	NC down vs PM
Tmem208	Tmem208	3.41784	10.039	-2.93724	NC down vs PM
Slc40a1	Slc40a1	3.97063	11.6531	-2.93483	NC down vs PM
Pltp	Pltp	56.8267	165.386	-2.91036	NC down vs PM
Cbr4	Cbr4	2.41522	7.02626	-2.90915	NC down vs PM
Cyb5d1	Cyb5d1	5.12937	14.8828	-2.90149	NC down vs PM
Asl	Asl	2.05	5.93653	-2.89587	NC down vs PM
Pgs1	Pgs1	3.38116	9.71026	-2.87188	NC down vs PM
Mir719	Mir719	4.16906	11.9676	-2.87058	NC down vs PM
Lrig3	Lrig3	8.48061	24.3199	-2.86771	NC down vs PM
Ier5	Ier5	11.8941	33.8552	-2.84639	NC down vs PM
Ttc5	Ttc5	3.87902	11.0348	-2.84474	NC down vs PM
Ptgfr	Ptgfr	3.89063	10.9308	-2.80951	NC down vs PM
Hnrnpa3	Hnrnpa3	6.03738	16.8503	-2.79099	NC down vs PM
Col8a1	Col8a1	12.5184	34.839	-2.78301	NC down vs PM
Kifc1	Kifc1	3.31009	9.20877	-2.78203	NC down vs PM
Phlda1	Phlda1	43.5368	121.034	-2.78003	NC down vs PM
Acvr1b	Acvr1b	2.12855	5.85306	-2.74979	NC down vs PM
Esyt2	Esyt2	4.66887	12.8321	-2.74844	NC down vs PM
Vit	Vit	2.67965	7.34848	-2.74233	NC down vs PM
Zfp319	Zfp319	2.30034	6.30147	-2.73937	NC down vs PM
Ddx49	Ddx49	4.79145	13.1225	-2.73874	NC down vs PM
Notch3	Notch3	2.28989	6.24438	-2.72693	NC down vs PM
Wnt5a	Wnt5a	4.00868	10.8995	-2.71897	NC down vs PM
Twf2	Twf2	3.35119	9.08401	-2.71068	NC down vs PM
Rrm2	Rrm2	2.18711	5.92342	-2.70834	NC down vs PM
Filip1l	Filip1l	10.2461	27.578	-2.69156	NC down vs PM
Slc12a2	Slc12a2	5.15276	13.8637	-2.69054	NC down vs PM
Fbxo25	Fbxo25	3.80351	10.2247	-2.68823	NC down vs PM
Rbpms2	Rbpms2	2.88897	7.76191	-2.68673	NC down vs PM
Adck4	Adck4	2.11664	5.67433	-2.68082	NC down vs PM
Taf8	Taf8	2.03341	5.44378	-2.67717	NC down vs PM
Fndc1	Fndc1	39.3216	104.778	-2.66464	NC down vs PM
Morn2	Morn2	3.54815	9.43637	-2.65952	NC down vs PM
Prune	Prune	3.86639	10.2553	-2.65242	NC down vs PM
Rassf1	Rassf1	2.27287	6.02146	-2.64928	NC down vs PM
Xpa	Xpa	4.48405	11.8243	-2.63696	NC down vs PM
Cdkn2d	Cdkn2d	3.6152	9.52963	-2.63599	NC down vs PM
Suclg2	Suclg2	3.35123	8.81921	-2.63163	NC down vs PM
Gp1bb	Gp1bb	3.56331	9.36679	-2.62867	NC down vs PM
Cxxc5	Cxxc5	10.0458	26.3965	-2.62761	NC down vs PM
Pgf	Pgf	2.13842	5.61301	-2.62484	NC down vs PM
Tpst1	Tpst1	5.74385	15.0636	-2.62257	NC down vs PM
Mrpl49	Mrpl49	3.79429	9.9501	-2.62238	NC down vs PM
Vangl2	Vangl2	2.30503	6.02453	-2.61365	NC down vs PM
Zfp423	Zfp423	4.23748	11.0658	-2.6114	NC down vs PM
Parvb	Parvb	2.95506	7.71433	-2.61055	NC down vs PM
Mrps6	Mrps6	28.5109	74.069	-2.59792	NC down vs PM
Prpf31	Prpf31	3.18588	8.25336	-2.59061	NC down vs PM
Ebf1	Ebf1	4.91616	12.7312	-2.58967	NC down vs PM
Rps6ka2	Rps6ka2	4.42615	11.4435	-2.58544	NC down vs PM
Ppapdc2	Ppapdc2	2.35901	6.09308	-2.5829	NC down vs PM
Ptplad1	Ptplad1	3.98988	10.2998	-2.58148	NC down vs PM
Sirt1	Sirt1	2.33807	6.0276	-2.57802	NC down vs PM
BC016495	BC016495	2.30215	5.9333	-2.57729	NC down vs PM
Sqrdl	Sqrdl	2.90134	7.46666	-2.57352	NC down vs PM
Golt1b	Golt1b	4.32629	11.1305	-2.57277	NC down vs PM
Dak	Dak	4.14858	10.6574	-2.56893	NC down vs PM
Ndufs4	Ndufs4	2.475	6.33984	-2.56155	NC down vs PM
Plagl1	Plagl1	2.57616	6.57268	-2.55135	NC down vs PM
Trnau1ap	Trnau1ap	4.0631	10.3278	-2.54184	NC down vs PM
Tacc2	Tacc2	10.2803	26.0871	-2.53759	NC down vs PM
Ccdc28b	Ccdc28b	2.1548	5.46727	-2.53725	NC down vs PM
Mki67	Mki67	2.47136	6.26367	-2.5345	NC down vs PM
Plp2	Plp2	10.1488	25.7106	-2.53337	NC down vs PM
Lbr	Lbr	2.33662	5.91708	-2.53233	NC down vs PM
Shkbp1	Shkbp1	2.76507	6.99828	-2.53096	NC down vs PM
Gxylt2	Gxylt2	9.67078	24.4701	-2.53031	NC down vs PM
Mvd	Mvd	4.34807	10.9791	-2.52506	NC down vs PM
Fibin	Fibin	2.06973	5.22276	-2.5234	NC down vs PM
Ndufa4	Ndufa4	19.0227	47.9896	-2.52275	NC down vs PM
Dtd1	Dtd1	2.27101	5.72721	-2.52187	NC down vs PM
Smoc1	Smoc1	5.46176	13.773	-2.52171	NC down vs PM
Tomm7	Tomm7	5.37409	13.4952	-2.51116	NC down vs PM
Zfp161	Zfp161	3.02157	7.57777	-2.50789	NC down vs PM
Spg7	Spg7	6.74806	16.9185	-2.50717	NC down vs PM
Hmbox1	Hmbox1	2.00326	5.014	-2.50291	NC down vs PM
Ak3	Ak3	6.70728	16.7862	-2.50268	NC down vs PM
Gm5801	Gm5801	2.35298	5.84378	-2.48357	NC down vs PM
Epha3	Epha3	2.18627	5.41925	-2.47876	NC down vs PM
Pam16	Pam16	3.99883	9.88583	-2.47218	NC down vs PM
Triap1	Triap1	2.10425	5.20208	-2.47218	NC down vs PM
Ctxn1	Ctxn1	16.0961	39.7068	-2.46687	NC down vs PM
Cops3	Cops3	3.80579	9.38443	-2.46583	NC down vs PM
Ntn1	Ntn1	12.4717	30.6494	-2.45752	NC down vs PM
Mtmr6	Mtmr6	5.12908	12.597	-2.45599	NC down vs PM
Srp9	Srp9	5.24804	12.8846	-2.45512	NC down vs PM
Gm1673	Gm1673	4.21919	10.3273	-2.4477	NC down vs PM
Tsta3	Tsta3	4.27339	10.46	-2.4477	NC down vs PM
Grasp	Grasp	20.6488	50.1396	-2.42821	NC down vs PM
Npm3-ps1	Npm3-ps1	3.66764	8.89008	-2.42392	NC down vs PM
Pdcd4	Pdcd4	35.1819	85.0312	-2.4169	NC down vs PM
Mthfsd	Mthfsd	3.62135	8.75221	-2.41683	NC down vs PM
Mark3	Mark3	3.26018	7.87831	-2.41652	NC down vs PM
Nf1	Nf1	3.37988	8.16348	-2.41532	NC down vs PM
S100b	S100b	8.77095	21.1759	-2.41432	NC down vs PM
Dtymk	Dtymk	6.18904	14.8999	-2.40746	NC down vs PM
Rnf115	Rnf115	2.26096	5.43873	-2.4055	NC down vs PM
Sqle	Sqle	8.83585	21.254	-2.40542	NC down vs PM
Gpsm1	Gpsm1	5.83017	13.9888	-2.39939	NC down vs PM
Ndufv2	Ndufv2	5.66835	13.5808	-2.3959	NC down vs PM
Cbr3	Cbr3	2.45892	5.87982	-2.39122	NC down vs PM
Clybl	Clybl	2.24115	5.35506	-2.38942	NC down vs PM
Tmem218	Tmem218	4.41471	10.541	-2.38771	NC down vs PM
Uqcrfs1	Uqcrfs1	6.72462	16.0484	-2.38651	NC down vs PM
Alad	Alad	5.69007	13.5274	-2.37736	NC down vs PM
Penk	Penk	2.15733	5.12744	-2.37675	NC down vs PM
Ampd2	Ampd2	5.05575	12.0049	-2.3745	NC down vs PM
Pdgfa	Pdgfa	6.52421	15.4902	-2.37427	NC down vs PM
Cpd	Cpd	4.05197	9.55788	-2.35883	NC down vs PM
Minpp1	Minpp1	4.73667	11.1607	-2.35624	NC down vs PM
Ebp	Ebp	3.37253	7.9446	-2.35568	NC down vs PM
Tmem53	Tmem53	4.16919	9.80808	-2.35251	NC down vs PM
Stx6	Stx6	12.0826	28.41	-2.35132	NC down vs PM
Fam110a	Fam110a	3.11558	7.31851	-2.34901	NC down vs PM
Wdyhv1	Wdyhv1	2.06731	4.85612	-2.349	NC down vs PM
Cd276	Cd276	3.24346	7.61672	-2.34833	NC down vs PM
Jam3	Jam3	2.46507	5.78692	-2.34757	NC down vs PM
Mmab	Mmab	5.39461	12.6518	-2.34527	NC down vs PM
Fam126a	Fam126a	5.49592	12.84	-2.33628	NC down vs PM
ORF19	ORF19	4.23172	9.88351	-2.33558	NC down vs PM
Dlx5	Dlx5	14.0966	32.9114	-2.33471	NC down vs PM
Rtp4	Rtp4	2.41364	5.63308	-2.33385	NC down vs PM
Stmn1	Stmn1	21.4905	50.1557	-2.33385	NC down vs PM
Kptn	Kptn	3.72132	8.64996	-2.32444	NC down vs PM
D0H4S114	D0H4S114	13.965	32.4563	-2.32412	NC down vs PM
Pygb	Pygb	7.71065	17.9182	-2.32382	NC down vs PM
Ccng2	Ccng2	5.77064	13.4099	-2.32381	NC down vs PM
Cebpz	Cebpz	3.7325	8.65758	-2.31951	NC down vs PM
Sertad4	Sertad4	176.635	409.577	-2.31877	NC down vs PM
Fabp5	Fabp5	16.4841	38.2033	-2.31758	NC down vs PM
Mir715	Mir715	795.852	1843.88	-2.31686	NC down vs PM
Cdca8	Cdca8	3.23094	7.47641	-2.314	NC down vs PM
Tmem39a	Tmem39a	5.88033	13.603	-2.31331	NC down vs PM
Txn1	Txn1	9.11506	21.0772	-2.31234	NC down vs PM
Pgap2	Pgap2	3.72915	8.62075	-2.31172	NC down vs PM
Pdgfra	Pdgfra	14.4267	33.3305	-2.31034	NC down vs PM
Rdh10	Rdh10	4.4051	10.1703	-2.30875	NC down vs PM
Lrpprc	Lrpprc	2.58902	5.9747	-2.3077	NC down vs PM
Ndst1	Ndst1	19.1072	44.0547	-2.30566	NC down vs PM
Cnpy4	Cnpy4	10.5348	24.2693	-2.30372	NC down vs PM
Foxf2	Foxf2	9.88926	22.7673	-2.30222	NC down vs PM
Chpt1	Chpt1	7.95454	18.3025	-2.30089	NC down vs PM
Wnt9a	Wnt9a	2.51471	5.78073	-2.29877	NC down vs PM
Tomm5	Tomm5	4.91978	11.2789	-2.29257	NC down vs PM
Myom1	Myom1	2.9704	6.80831	-2.29206	NC down vs PM
Uhmk1	Uhmk1	2.37749	5.44566	-2.29051	NC down vs PM
Ephb2	Ephb2	8.18635	18.7373	-2.28885	NC down vs PM
Dynlt1f	Dynlt1f	4.24023	9.70417	-2.28859	NC down vs PM
Pinx1	Pinx1	2.71222	6.19879	-2.2855	NC down vs PM
BC085271	BC085271	4.52053	10.2773	-2.27348	NC down vs PM
Noc4l	Noc4l	2.12183	4.82264	-2.27287	NC down vs PM
Hoxc8	Hoxc8	8.03183	18.2455	-2.27165	NC down vs PM
Fuca2	Fuca2	2.85829	6.49064	-2.27082	NC down vs PM
Bahcc1	Bahcc1	6.10331	13.8594	-2.2708	NC down vs PM
Msh2	Msh2	2.94699	6.68297	-2.26772	NC down vs PM
Mrps33	Mrps33	3.53995	8.0196	-2.26546	NC down vs PM
Cstf3	Cstf3	3.80187	8.61137	-2.26503	NC down vs PM
Ggps1	Ggps1	2.21761	5.01751	-2.26258	NC down vs PM
Sap30	Sap30	3.91838	8.86029	-2.26121	NC down vs PM
Ube2v2	Ube2v2	2.23099	5.0438	-2.26079	NC down vs PM
Rftn2	Rftn2	2.84627	6.4344	-2.26065	NC down vs PM
Gpr30	Gpr30	2.12906	4.80214	-2.25553	NC down vs PM
Sp140	Sp140	2.69991	6.08248	-2.25285	NC down vs PM
Fkbpl	Fkbpl	3.82557	8.61475	-2.25188	NC down vs PM
Hira	Hira	3.57423	8.02159	-2.24428	NC down vs PM
Gadd45a	Gadd45a	54.3183	121.743	-2.24129	NC down vs PM
Polr2g	Polr2g	4.11972	9.2124	-2.23617	NC down vs PM
Ptprv	Ptprv	2.9262	6.52264	-2.22905	NC down vs PM
Cbx8	Cbx8	3.51783	7.83486	-2.22719	NC down vs PM
Aaas	Aaas	4.69185	10.4132	-2.21942	NC down vs PM
Sys1	Sys1	2.9102	6.45128	-2.21679	NC down vs PM
Glul	Glul	6.3158	13.9832	-2.214	NC down vs PM
Hsd17b7	Hsd17b7	3.05961	6.76845	-2.2122	NC down vs PM
Nbn	Nbn	2.109	4.66332	-2.21116	NC down vs PM
S1pr3	S1pr3	3.9185	8.65147	-2.20785	NC down vs PM
Cplx2	Cplx2	10.0664	22.2042	-2.20576	NC down vs PM
Yrdc	Yrdc	2.2727	5.00659	-2.20293	NC down vs PM
Dcaf11	Dcaf11	2.33199	5.12383	-2.19719	NC down vs PM
Snrpb2	Snrpb2	4.27115	9.35633	-2.19059	NC down vs PM
Mbip	Mbip	2.63478	5.7684	-2.18933	NC down vs PM
Lpcat4	Lpcat4	2.18182	4.77232	-2.18731	NC down vs PM
Rfwd3	Rfwd3	2.28536	4.998	-2.18697	NC down vs PM
Hagh	Hagh	4.04298	8.83838	-2.18611	NC down vs PM
Gab1	Gab1	5.81481	12.6984	-2.18381	NC down vs PM
Capn1	Capn1	34.886	76.0312	-2.17942	NC down vs PM
Btbd1	Btbd1	5.32531	11.5945	-2.17724	NC down vs PM
Trpm4	Trpm4	2.62075	5.70205	-2.17573	NC down vs PM
Uchl5	Uchl5	4.48766	9.75747	-2.17429	NC down vs PM
Hes1	Hes1	3.46849	7.52168	-2.16858	NC down vs PM
Rsph3a	Rsph3a	4.83535	10.4858	-2.16857	NC down vs PM
Frmd6	Frmd6	7.90736	17.1453	-2.16827	NC down vs PM
Sms	Sms	5.59981	12.1354	-2.1671	NC down vs PM
Narf	Narf	3.14193	6.80879	-2.16707	NC down vs PM
Pigk	Pigk	3.15978	6.84698	-2.16692	NC down vs PM
Glb1	Glb1	3.15557	6.82756	-2.16365	NC down vs PM
Ptpn2	Ptpn2	3.0673	6.63639	-2.1636	NC down vs PM
Eif2b4	Eif2b4	3.17771	6.87352	-2.16304	NC down vs PM
Cdc42se1	Cdc42se1	7.2648	15.7042	-2.16168	NC down vs PM
Cisd2	Cisd2	2.35431	5.08469	-2.15974	NC down vs PM
Ranbp10	Ranbp10	6.90319	14.8713	-2.15427	NC down vs PM
Tmem44	Tmem44	3.2478	6.99415	-2.15351	NC down vs PM
Gng7	Gng7	2.05071	4.41207	-2.15148	NC down vs PM
Alg1	Alg1	2.31151	4.94856	-2.14083	NC down vs PM
Pcyt1b	Pcyt1b	3.06996	6.57223	-2.14082	NC down vs PM
Top3b	Top3b	3.2674	6.99334	-2.14034	NC down vs PM
Dnlz	Dnlz	3.60601	7.71141	-2.13849	NC down vs PM
Arpc3	Arpc3	12.5465	26.7599	-2.13285	NC down vs PM
Ccnt2	Ccnt2	2.32419	4.95091	-2.13016	NC down vs PM
Mns1	Mns1	2.44312	5.20262	-2.1295	NC down vs PM
S100a1	S100a1	12.3468	26.268	-2.12751	NC down vs PM
Gm13363	Gm13363	4.72894	10.0496	-2.12513	NC down vs PM
Racgap1	Racgap1	4.69154	9.96782	-2.12463	NC down vs PM
Ttc33	Ttc33	6.66554	14.1576	-2.124	NC down vs PM
Vipar	Vipar	3.21762	6.81346	-2.11755	NC down vs PM
Fam63a	Fam63a	5.64114	11.9196	-2.11298	NC down vs PM
Cdadc1	Cdadc1	3.03266	6.40669	-2.11257	NC down vs PM
Uxs1	Uxs1	4.71881	9.96744	-2.11228	NC down vs PM
Chchd1	Chchd1	3.19047	6.71963	-2.10616	NC down vs PM
Cdca3	Cdca3	4.45032	9.36802	-2.10502	NC down vs PM
Rnf26	Rnf26	8.51451	17.9147	-2.10402	NC down vs PM
Gm16039	Gm16039	2.09353	4.40296	-2.10312	NC down vs PM
Ift80	Ift80	2.51498	5.28406	-2.10103	NC down vs PM
Plekha4	Plekha4	4.4977	9.44501	-2.09996	NC down vs PM
Zfp498	Zfp498	2.6099	5.46791	-2.09507	NC down vs PM
Igf1	Igf1	17.1741	35.9148	-2.09121	NC down vs PM
Nsmce4a	Nsmce4a	3.9071	8.17031	-2.09115	NC down vs PM
Adi1	Adi1	3.97983	8.32215	-2.09108	NC down vs PM
Wwox	Wwox	3.82439	7.99281	-2.08996	NC down vs PM
Fbxo6	Fbxo6	5.63695	11.7736	-2.08865	NC down vs PM
Pde7a	Pde7a	2.51873	5.25117	-2.08485	NC down vs PM
H2-Q7	H2-Q7	2.71002	5.64649	-2.08356	NC down vs PM
Rasl2-9-ps	Rasl2-9-ps	3.71904	7.74782	-2.08329	NC down vs PM
Coq7	Coq7	2.38222	4.96253	-2.08315	NC down vs PM
Ctsf	Ctsf	4.20236	8.75415	-2.08315	NC down vs PM
Lmo7	Lmo7	6.36459	13.2507	-2.08194	NC down vs PM
Nuak1	Nuak1	13.3374	27.7577	-2.08119	NC down vs PM
Arih2	Arih2	3.00466	6.25271	-2.081	NC down vs PM
Acat2	Acat2	6.21303	12.9248	-2.08028	NC down vs PM
Rab13	Rab13	20.6927	42.9814	-2.07713	NC down vs PM
Mcee	Mcee	2.09318	4.3472	-2.07684	NC down vs PM
Ccdc34	Ccdc34	9.51319	19.751	-2.07617	NC down vs PM
Pon2	Pon2	6.46696	13.426	-2.0761	NC down vs PM
Dbi	Dbi	19.779	40.9555	-2.07065	NC down vs PM
Ldhb	Ldhb	25.5985	52.9824	-2.06975	NC down vs PM
Trappc4	Trappc4	4.15769	8.60401	-2.06942	NC down vs PM
Mpv17l2	Mpv17l2	6.05578	12.5032	-2.06466	NC down vs PM
Tusc3	Tusc3	7.06121	14.5698	-2.06335	NC down vs PM
Zfp830	Zfp830	3.20531	6.60947	-2.06203	NC down vs PM
Tcf20	Tcf20	7.9057	16.2962	-2.06132	NC down vs PM
Tmem160	Tmem160	17.4422	35.9313	-2.06002	NC down vs PM
Cks1b	Cks1b	8.28123	17.0528	-2.05921	NC down vs PM
l7Rn6	l7Rn6	3.97113	8.16905	-2.05711	NC down vs PM
Extl2	Extl2	2.61574	5.37968	-2.05666	NC down vs PM
Eif3i	Eif3i	13.893	28.5494	-2.05495	NC down vs PM
Cradd	Cradd	4.41471	9.07041	-2.05459	NC down vs PM
Gm16378	Gm16378	5.90279	12.1205	-2.05336	NC down vs PM
Mrpl50	Mrpl50	4.93323	10.1225	-2.0519	NC down vs PM
Ngdn	Ngdn	5.8495	11.9765	-2.04745	NC down vs PM
Eapp	Eapp	5.03692	10.3086	-2.04661	NC down vs PM
Tmem143	Tmem143	3.39906	6.92494	-2.03731	NC down vs PM
Xrcc5	Xrcc5	4.36981	8.89922	-2.03653	NC down vs PM
Ehbp1	Ehbp1	3.2142	6.54495	-2.03626	NC down vs PM
Cdc37l1	Cdc37l1	3.64823	7.42718	-2.03583	NC down vs PM
Foxo1	Foxo1	2.16283	4.39865	-2.03375	NC down vs PM
Sltm	Sltm	4.67481	9.5023	-2.03266	NC down vs PM
Helb	Helb	2.89314	5.87744	-2.03151	NC down vs PM
Tpd52	Tpd52	2.06364	4.19028	-2.03053	NC down vs PM
Hic1	Hic1	12.076	24.5206	-2.03052	NC down vs PM
Ino80b	Ino80b	13.8226	28.0558	-2.02971	NC down vs PM
Lypla2	Lypla2	9.72733	19.7396	-2.02929	NC down vs PM
E130303B06Rik	E130303B06Rik	2.62739	5.33102	-2.02902	NC down vs PM
Phf13	Phf13	4.20583	8.53279	-2.0288	NC down vs PM
Ctgf	Ctgf	28.5982	58.0108	-2.02848	NC down vs PM
Sh2b3	Sh2b3	2.89927	5.8775	-2.02724	NC down vs PM
Cpt1c	Cpt1c	4.58376	9.29005	-2.02673	NC down vs PM
Bcl7b	Bcl7b	4.02783	8.1401	-2.02096	NC down vs PM
Fam110b	Fam110b	3.23082	6.52687	-2.02019	NC down vs PM
Fundc2	Fundc2	4.27798	8.63213	-2.0178	NC down vs PM
Itfg1	Itfg1	3.90811	7.87494	-2.01503	NC down vs PM
Scara5	Scara5	14.9639	30.1335	-2.01374	NC down vs PM
Fibp	Fibp	10.1941	20.5252	-2.01343	NC down vs PM
Inpp5a	Inpp5a	3.26004	6.56064	-2.01245	NC down vs PM
Ubac2	Ubac2	4.52949	9.10525	-2.01022	NC down vs PM
Taf5l	Taf5l	3.16538	6.36302	-2.01019	NC down vs PM
Lrp4	Lrp4	9.51902	19.0864	-2.00508	NC down vs PM
Polr2f	Polr2f	34.6385	69.3032	-2.00076	NC down vs PM
Gnpda1	Gnpda1	3.34835	6.69752	-2.00025	NC down vs PM
Wrn	Wrn	4.9417	2.46776	2.0025	NC up vs PM
Mrpl16	Mrpl16	11.7438	5.86441	2.00255	NC up vs PM
Ddx19b	Ddx19b	2.67224	1.33399	2.0032	NC up vs PM
Tox	Tox	3.52929	1.76183	2.0032	NC up vs PM
Ugt1a6b	Ugt1a6b	8.58329	4.27917	2.00583	NC up vs PM
Mrps30	Mrps30	13.6329	6.79616	2.00596	NC up vs PM
Rps26	Rps26	1450.77	722.836	2.00705	NC up vs PM
Dbc1	Dbc1	3.05371	1.51424	2.01666	NC up vs PM
E130201H02Rik	E130201H02Rik	19.0274	9.4313	2.01747	NC up vs PM
Zfp41	Zfp41	3.08012	1.52616	2.01822	NC up vs PM
Rab9	Rab9	17.043	8.43278	2.02104	NC up vs PM
Zbtb8os	Zbtb8os	7.29097	3.60197	2.02416	NC up vs PM
Fam36a	Fam36a	5.61693	2.77384	2.02497	NC up vs PM
Gemin6	Gemin6	3.53665	1.74128	2.03106	NC up vs PM
Mad2l1bp	Mad2l1bp	7.0802	3.48303	2.03277	NC up vs PM
Zfp667	Zfp667	2.45329	1.20687	2.03277	NC up vs PM
Slc36a4	Slc36a4	2.55265	1.2552	2.03365	NC up vs PM
Ccnyl1	Ccnyl1	6.98808	3.43572	2.03395	NC up vs PM
Fam175b	Fam175b	9.03703	4.42773	2.04101	NC up vs PM
BC023829	BC023829	6.65869	3.2597	2.04273	NC up vs PM
Rpp30	Rpp30	4.3918	2.14996	2.04273	NC up vs PM
Nek3	Nek3	2.3175	1.13451	2.04274	NC up vs PM
Dip2c	Dip2c	4.75363	2.32305	2.04629	NC up vs PM
Six4	Six4	4.1279	2.01689	2.04666	NC up vs PM
Slc9a9	Slc9a9	3.19852	1.56271	2.04678	NC up vs PM
Lgr5	Lgr5	5.53831	2.69517	2.0549	NC up vs PM
Camk2a	Camk2a	5.29601	2.57684	2.05523	NC up vs PM
Endog	Endog	6.51922	3.17175	2.0554	NC up vs PM
Cycs	Cycs	7.37469	3.58548	2.05682	NC up vs PM
Ppt2	Ppt2	12.302	5.97151	2.06012	NC up vs PM
Prorsd1	Prorsd1	2.17909	1.05619	2.06316	NC up vs PM
Mdp1	Mdp1	12.4451	6.02999	2.06387	NC up vs PM
Cyp4f17	Cyp4f17	2.89447	1.40197	2.06458	NC up vs PM
Mme	Mme	27.6024	13.3672	2.06493	NC up vs PM
Ehd3	Ehd3	6.95833	3.36761	2.06625	NC up vs PM
Gm4799	Gm4799	14.4628	6.99771	2.0668	NC up vs PM
Ccdc112	Ccdc112	6.98221	3.37564	2.06841	NC up vs PM
Yes1	Yes1	8.24162	3.97664	2.07251	NC up vs PM
Cacna1a	Cacna1a	5.45088	2.60982	2.0886	NC up vs PM
Zfp606	Zfp606	2.15262	1.03025	2.08941	NC up vs PM
Itih2	Itih2	11.3549	5.4341	2.08957	NC up vs PM
Nol3	Nol3	5.92542	2.83284	2.09169	NC up vs PM
BC026585	BC026585	2.19194	1.0479	2.09176	NC up vs PM
Nxn	Nxn	30.5373	14.5967	2.09207	NC up vs PM
Mpp6	Mpp6	5.51898	2.63758	2.09244	NC up vs PM
Mmachc	Mmachc	4.82645	2.29555	2.10252	NC up vs PM
Trim34a	Trim34a	2.07047	0.984258	2.10358	NC up vs PM
Ube2j2	Ube2j2	6.10616	2.9005	2.10521	NC up vs PM
Kctd13	Kctd13	13.9862	6.63119	2.10915	NC up vs PM
Pla2g15	Pla2g15	8.01044	3.79365	2.11154	NC up vs PM
Cav1	Cav1	49.65	23.5062	2.11221	NC up vs PM
Csf1	Csf1	53.8896	25.4948	2.11375	NC up vs PM
Lox	Lox	263.009	124.115	2.11907	NC up vs PM
Capg	Capg	47.1678	22.2515	2.11976	NC up vs PM
Ninl	Ninl	3.05121	1.43216	2.1305	NC up vs PM
Cited2	Cited2	87.7337	41.1327	2.13295	NC up vs PM
Gys1	Gys1	18.4936	8.65998	2.13552	NC up vs PM
Cnn1	Cnn1	9.17603	4.29626	2.13582	NC up vs PM
Supt7l	Supt7l	6.4151	2.98706	2.14763	NC up vs PM
Gpn3	Gpn3	4.47139	2.08102	2.14865	NC up vs PM
Mtbp	Mtbp	2.51347	1.16858	2.15088	NC up vs PM
Gnpnat1	Gnpnat1	2.01935	0.937482	2.15401	NC up vs PM
Dlx1	Dlx1	2.36203	1.0965	2.15414	NC up vs PM
Mecr	Mecr	4.09442	1.89932	2.15574	NC up vs PM
Tmem128	Tmem128	3.86542	1.79268	2.15622	NC up vs PM
Cpsf3l	Cpsf3l	5.82797	2.70115	2.15759	NC up vs PM
H2-T22	H2-T22	10.7082	4.95286	2.16203	NC up vs PM
Spp1	Spp1	154.341	71.2627	2.1658	NC up vs PM
Peg10	Peg10	9.95397	4.59567	2.16595	NC up vs PM
Cpt1a	Cpt1a	12.5533	5.79112	2.16769	NC up vs PM
Gspt2	Gspt2	3.38841	1.56042	2.17148	NC up vs PM
Ttc35	Ttc35	15.1767	6.98695	2.17215	NC up vs PM
Sntb1	Sntb1	3.11675	1.43041	2.17892	NC up vs PM
Slc1a4	Slc1a4	16.1476	7.40394	2.18094	NC up vs PM
Farp2	Farp2	4.48363	2.0529	2.18405	NC up vs PM
Lifr	Lifr	8.00755	3.66572	2.18444	NC up vs PM
Arhgdib	Arhgdib	8.70903	3.97854	2.189	NC up vs PM
Tnfsf13	Tnfsf13	3.80315	1.73659	2.19002	NC up vs PM
Atg7	Atg7	4.0265	1.8369	2.19201	NC up vs PM
Mettl4	Mettl4	3.14163	1.43241	2.19325	NC up vs PM
Gstcd	Gstcd	2.03963	0.928342	2.19707	NC up vs PM
Thumpd2	Thumpd2	2.87813	1.30998	2.19707	NC up vs PM
Enox2	Enox2	2.21731	1.00892	2.1977	NC up vs PM
Oxsr1	Oxsr1	5.81428	2.64382	2.1992	NC up vs PM
Rg9mtd1	Rg9mtd1	7.34191	3.3366	2.20042	NC up vs PM
D030056L22Rik	D030056L22Rik	6.92929	3.14703	2.20185	NC up vs PM
Rgs2	Rgs2	16.0655	7.29012	2.20374	NC up vs PM
Ank3	Ank3	4.44455	2.01229	2.2087	NC up vs PM
Nsmaf	Nsmaf	6.2312	2.81933	2.21017	NC up vs PM
Cinp	Cinp	4.9942	2.25884	2.21096	NC up vs PM
Apex2	Apex2	3.67698	1.66245	2.21179	NC up vs PM
Fhl3	Fhl3	12.8642	5.80376	2.21653	NC up vs PM
Zbtb7c	Zbtb7c	3.74652	1.6899	2.21701	NC up vs PM
Zfp410	Zfp410	5.95606	2.67819	2.22391	NC up vs PM
Ovca2	Ovca2	6.48855	2.9146	2.22623	NC up vs PM
Riok2	Riok2	5.64785	2.53501	2.22794	NC up vs PM
Rnaseh2b	Rnaseh2b	2.727	1.22373	2.22844	NC up vs PM
Smug1	Smug1	2.20063	0.987523	2.22844	NC up vs PM
Arfrp1	Arfrp1	4.61707	2.06756	2.2331	NC up vs PM
Dnase2a	Dnase2a	4.19169	1.87443	2.23626	NC up vs PM
Fkbp11	Fkbp11	13.0162	5.79936	2.24442	NC up vs PM
Gnl3	Gnl3	6.84234	3.03988	2.25086	NC up vs PM
LOC100134990	LOC100134990	3.19052	1.41334	2.25743	NC up vs PM
Hoxc11	Hoxc11	2.26767	1.00383	2.25902	NC up vs PM
Lin52	Lin52	2.2856	1.00801	2.26743	NC up vs PM
C1galt1	C1galt1	4.27575	1.88384	2.2697	NC up vs PM
Slc25a42	Slc25a42	8.35066	3.67918	2.2697	NC up vs PM
Acad12	Acad12	2.02442	0.891459	2.2709	NC up vs PM
Hsf4	Hsf4	2.49308	1.09705	2.27254	NC up vs PM
Cat	Cat	30.5275	13.4279	2.27343	NC up vs PM
Zfp52	Zfp52	3.41847	1.50272	2.27486	NC up vs PM
Gm12034	Gm12034	55.7092	24.459	2.27765	NC up vs PM
Myl6b	Myl6b	7.96768	3.49727	2.27826	NC up vs PM
Vps37d	Vps37d	7.36391	3.22744	2.28166	NC up vs PM
P4ha3	P4ha3	146.671	64.2816	2.28169	NC up vs PM
Zfp365	Zfp365	12.5898	5.50829	2.2856	NC up vs PM
Rars2	Rars2	5.55682	2.43089	2.28592	NC up vs PM
Nudt9	Nudt9	35.4104	15.4312	2.29472	NC up vs PM
Dhrs9	Dhrs9	6.69181	2.91533	2.29539	NC up vs PM
Slc2a10	Slc2a10	6.66098	2.88954	2.30521	NC up vs PM
Sned1	Sned1	4.83507	2.0892	2.31431	NC up vs PM
Hells	Hells	2.48593	1.07379	2.3151	NC up vs PM
Erlin1	Erlin1	7.52961	3.24551	2.32001	NC up vs PM
Nup133	Nup133	3.41289	1.46981	2.32199	NC up vs PM
Pcgf5	Pcgf5	4.2421	1.82605	2.32311	NC up vs PM
Lin54	Lin54	2.29715	0.988782	2.32322	NC up vs PM
Hmga1-rs1	Hmga1-rs1	19.85	8.52494	2.32846	NC up vs PM
Snupn	Snupn	2.63959	1.13066	2.33455	NC up vs PM
Gm9790	Gm9790	12.1374	5.18472	2.341	NC up vs PM
Tes	Tes	11.1001	4.73477	2.34437	NC up vs PM
Lmf1	Lmf1	9.74351	4.14902	2.34839	NC up vs PM
Klhl15	Klhl15	2.27928	0.96669	2.35783	NC up vs PM
Cnst	Cnst	3.96304	1.67616	2.36435	NC up vs PM
Abcg2	Abcg2	3.49136	1.47491	2.36717	NC up vs PM
Figf	Figf	6.68325	2.82244	2.3679	NC up vs PM
Cdk20	Cdk20	2.94797	1.24206	2.37346	NC up vs PM
Fam20a	Fam20a	24.6883	10.3764	2.37928	NC up vs PM
BC018242	BC018242	7.44814	3.12824	2.38093	NC up vs PM
Accs	Accs	2.25376	0.946463	2.38124	NC up vs PM
Dtnb	Dtnb	5.22169	2.18702	2.38758	NC up vs PM
Gm8580	Gm8580	3.78634	1.58564	2.38789	NC up vs PM
Mina	Mina	3.18647	1.33428	2.38815	NC up vs PM
Ssx2ip	Ssx2ip	3.57704	1.4964	2.39043	NC up vs PM
Ccdc122	Ccdc122	2.18042	0.910433	2.39493	NC up vs PM
Sema3a	Sema3a	20.8985	8.71062	2.3992	NC up vs PM
Nnmt	Nnmt	30.4958	12.6862	2.40386	NC up vs PM
Tpt1	Tpt1	40.3024	16.7615	2.40446	NC up vs PM
Mmp16	Mmp16	3.57924	1.4877	2.40589	NC up vs PM
Pter	Pter	2.10979	0.875926	2.40864	NC up vs PM
Npr3	Npr3	23.2451	9.64411	2.41029	NC up vs PM
Tmem140	Tmem140	4.12904	1.71056	2.41386	NC up vs PM
Mrpl52	Mrpl52	27.8598	11.5403	2.41414	NC up vs PM
Tnfrsf23	Tnfrsf23	12.9573	5.36402	2.4156	NC up vs PM
Ap1g2	Ap1g2	2.24617	0.9298	2.41575	NC up vs PM
Stradb	Stradb	2.59129	1.07266	2.41575	NC up vs PM
Galnt13	Galnt13	4.78482	1.97782	2.41924	NC up vs PM
Tuba4a	Tuba4a	8.50391	3.50021	2.42955	NC up vs PM
Pramef8	Pramef8	2.97953	1.22478	2.43271	NC up vs PM
Xdh	Xdh	4.70633	1.93173	2.43633	NC up vs PM
Nme7	Nme7	4.48349	1.83943	2.43743	NC up vs PM
Thbs1	Thbs1	164.498	67.1877	2.44834	NC up vs PM
Rassf7	Rassf7	2.17117	0.885729	2.45128	NC up vs PM
Timm8a1	Timm8a1	4.14229	1.68985	2.45128	NC up vs PM
Zwint	Zwint	7.14339	2.90742	2.45695	NC up vs PM
Lgals3	Lgals3	31.9565	13.001	2.458	NC up vs PM
Tlr2	Tlr2	3.77299	1.53289	2.46137	NC up vs PM
Nudt16	Nudt16	5.96509	2.42224	2.46263	NC up vs PM
Gm5424	Gm5424	4.30079	1.74445	2.46541	NC up vs PM
Ly75	Ly75	2.90217	1.17001	2.48046	NC up vs PM
Rspo2	Rspo2	91.493	36.8339	2.48393	NC up vs PM
Aktip	Aktip	7.25997	2.91898	2.48716	NC up vs PM
Rfc3	Rfc3	6.86733	2.75706	2.49082	NC up vs PM
Dram1	Dram1	6.90438	2.77173	2.491	NC up vs PM
Neurl2	Neurl2	3.62085	1.44889	2.49905	NC up vs PM
Pim1	Pim1	6.19521	2.46569	2.51256	NC up vs PM
S100a16	S100a16	39.903	15.8371	2.51959	NC up vs PM
Murc	Murc	3.93091	1.55956	2.52052	NC up vs PM
Bcl10	Bcl10	6.44649	2.54798	2.53004	NC up vs PM
Hspb6	Hspb6	53.0099	20.9186	2.5341	NC up vs PM
Fam46b	Fam46b	4.16774	1.62939	2.55786	NC up vs PM
Armcx6	Armcx6	27.5214	10.7581	2.55821	NC up vs PM
Cdca7l	Cdca7l	3.22945	1.26227	2.55844	NC up vs PM
Mt2	Mt2	35.81	13.9932	2.55909	NC up vs PM
Slc25a37	Slc25a37	7.11743	2.77807	2.56201	NC up vs PM
Ostn	Ostn	6.23213	2.42877	2.56596	NC up vs PM
Frs3	Frs3	3.18438	1.24002	2.56801	NC up vs PM
Dync1i1	Dync1i1	2.11723	0.82355	2.57085	NC up vs PM
Stx11	Stx11	4.32296	1.67997	2.57323	NC up vs PM
Ccnj	Ccnj	2.04717	0.792678	2.5826	NC up vs PM
Dctd	Dctd	7.22181	2.7875	2.59079	NC up vs PM
Scly	Scly	8.14132	3.13356	2.5981	NC up vs PM
Mobkl2c	Mobkl2c	2.0986	0.806131	2.6033	NC up vs PM
Rundc2a	Rundc2a	2.23483	0.851917	2.6233	NC up vs PM
Mrpl55	Mrpl55	8.03704	3.04782	2.63698	NC up vs PM
Hinfp	Hinfp	4.4988	1.69807	2.64936	NC up vs PM
Nsun3	Nsun3	10.2484	3.85925	2.65555	NC up vs PM
Cenpq	Cenpq	2.2043	0.824306	2.67412	NC up vs PM
Mrps28	Mrps28	14.6749	5.46282	2.68633	NC up vs PM
Rprl3	Rprl3	8.10107	3.01336	2.68839	NC up vs PM
Scx	Scx	7.92783	2.94879	2.6885	NC up vs PM
Cdsn	Cdsn	116.912	43.2559	2.70281	NC up vs PM
Naalad2	Naalad2	4.62806	1.70725	2.71083	NC up vs PM
Ugt1a7c	Ugt1a7c	2.5745	0.948963	2.71296	NC up vs PM
Abcc4	Abcc4	2.31359	0.847681	2.72931	NC up vs PM
Rad51	Rad51	3.24186	1.18774	2.72944	NC up vs PM
Txnrd3	Txnrd3	3.48581	1.27644	2.73089	NC up vs PM
Apol9a	Apol9a	5.33607	1.94571	2.74248	NC up vs PM
Stac2	Stac2	7.84774	2.85298	2.75071	NC up vs PM
H2-DMa	H2-DMa	3.61769	1.31442	2.75231	NC up vs PM
Coq3	Coq3	4.84892	1.75756	2.75889	NC up vs PM
Rbm7	Rbm7	13.517	4.84981	2.78713	NC up vs PM
Deptor	Deptor	6.61471	2.37234	2.78827	NC up vs PM
Loxl4	Loxl4	3.85786	1.38168	2.79215	NC up vs PM
Hsd11b1	Hsd11b1	2.5723	0.917634	2.80319	NC up vs PM
Etv5	Etv5	3.78866	1.34296	2.82112	NC up vs PM
Sdr39u1	Sdr39u1	12.3051	4.35935	2.82269	NC up vs PM
Pet117	Pet117	22.9314	8.11481	2.82587	NC up vs PM
Gm6788	Gm6788	11.6978	4.13847	2.82659	NC up vs PM
Pir	Pir	3.25382	1.14741	2.83579	NC up vs PM
Slc16a14	Slc16a14	2.87548	1.01205	2.84126	NC up vs PM
Nrm	Nrm	5.03591	1.77146	2.8428	NC up vs PM
Gm9855	Gm9855	7.82574	2.73432	2.86205	NC up vs PM
Tubb3	Tubb3	4.65246	1.62279	2.86694	NC up vs PM
Pdxp	Pdxp	4.41251	1.53907	2.86699	NC up vs PM
Dusp6	Dusp6	4.27739	1.4874	2.87574	NC up vs PM
Aldh1a1	Aldh1a1	6.32225	2.19799	2.87637	NC up vs PM
Apln	Apln	2.62246	0.909645	2.88295	NC up vs PM
Mrpl22	Mrpl22	7.17984	2.46909	2.90789	NC up vs PM
Brcc3	Brcc3	4.15092	1.42433	2.9143	NC up vs PM
Alg11	Alg11	2.94904	1.01057	2.91819	NC up vs PM
Dars2	Dars2	2.99574	1.02597	2.91991	NC up vs PM
Hist1h4a	Hist1h4a	9.67494	3.30852	2.92425	NC up vs PM
Vamp5	Vamp5	4.8219	1.64748	2.92682	NC up vs PM
Upk1a	Upk1a	2.09244	0.713676	2.93192	NC up vs PM
Orc4	Orc4	3.41295	1.16037	2.94126	NC up vs PM
Tmem80	Tmem80	11.6986	3.9758	2.94246	NC up vs PM
Amn1	Amn1	2.49322	0.841745	2.96196	NC up vs PM
Celf5	Celf5	2.59452	0.873825	2.96916	NC up vs PM
Shpk	Shpk	2.5558	0.854836	2.98982	NC up vs PM
Gjb4	Gjb4	2.35248	0.785204	2.99601	NC up vs PM
Fbxo5	Fbxo5	2.33824	0.777403	3.00776	NC up vs PM
Celf2	Celf2	2.48501	0.82587	3.00896	NC up vs PM
Gm12657	Gm12657	16.7328	5.54422	3.01806	NC up vs PM
Csrp2	Csrp2	104.732	34.6421	3.02325	NC up vs PM
St3gal4	St3gal4	8.45551	2.79601	3.02414	NC up vs PM
Tapbpl	Tapbpl	2.91759	0.964347	3.02545	NC up vs PM
Gas1	Gas1	219.199	72.2004	3.03598	NC up vs PM
Tada2a	Tada2a	9.29194	3.05972	3.03686	NC up vs PM
Mphosph6	Mphosph6	12.3562	4.04965	3.05117	NC up vs PM
Tuft1	Tuft1	3.47805	1.13791	3.05653	NC up vs PM
Wdr5b	Wdr5b	2.49796	0.817253	3.05653	NC up vs PM
Fam118a	Fam118a	3.41728	1.11396	3.06769	NC up vs PM
Gmpr2	Gmpr2	5.94728	1.92463	3.0901	NC up vs PM
Rmrp	Rmrp	43.1839	13.9494	3.09575	NC up vs PM
Apip	Apip	4.34782	1.40336	3.09815	NC up vs PM
Bckdhb	Bckdhb	5.27366	1.7005	3.10124	NC up vs PM
Galntl4	Galntl4	12.3441	3.96566	3.11274	NC up vs PM
Clp1	Clp1	4.43884	1.41717	3.13219	NC up vs PM
Ezh2	Ezh2	3.271	1.04165	3.1402	NC up vs PM
Tmem69	Tmem69	2.82219	0.897127	3.14581	NC up vs PM
Msrb2	Msrb2	2.15171	0.681044	3.15943	NC up vs PM
Mapk1ip1	Mapk1ip1	5.65415	1.78459	3.16831	NC up vs PM
Wfdc12	Wfdc12	2.13124	0.670711	3.17758	NC up vs PM
Angptl6	Angptl6	3.32814	1.04199	3.19401	NC up vs PM
Morn3	Morn3	2.04782	0.641127	3.19409	NC up vs PM
Cav2	Cav2	3.58818	1.11424	3.22031	NC up vs PM
Il1rap	Il1rap	4.78856	1.47589	3.24452	NC up vs PM
Gm7120	Gm7120	6.87223	2.11777	3.24503	NC up vs PM
Hprt	Hprt	5.23613	1.60206	3.26837	NC up vs PM
Plekhg4	Plekhg4	3.72925	1.14101	3.26837	NC up vs PM
Hmga2	Hmga2	8.39388	2.56174	3.27663	NC up vs PM
P2rx5	P2rx5	5.42192	1.653	3.28005	NC up vs PM
Dhrs3	Dhrs3	8.01504	2.42961	3.2989	NC up vs PM
Dclre1a	Dclre1a	4.72658	1.42635	3.31377	NC up vs PM
Sfxn5	Sfxn5	4.24073	1.27163	3.33488	NC up vs PM
C920009B18Rik	C920009B18Rik	2.89425	0.8616	3.35916	NC up vs PM
Foxf1a	Foxf1a	7.06687	2.08588	3.38795	NC up vs PM
Clec14a	Clec14a	2.3051	0.678493	3.39739	NC up vs PM
Pex11a	Pex11a	3.76682	1.10641	3.40456	NC up vs PM
Zfyve19	Zfyve19	2.20918	0.646219	3.41863	NC up vs PM
D19Ertd386e	D19Ertd386e	4.95948	1.43934	3.44567	NC up vs PM
Poc5	Poc5	3.40601	0.979763	3.47636	NC up vs PM
Arl4d	Arl4d	6.38888	1.83747	3.47699	NC up vs PM
Rundc3a	Rundc3a	3.17842	0.912117	3.48466	NC up vs PM
Pdk4	Pdk4	21.7987	6.22755	3.50036	NC up vs PM
Arc	Arc	4.80896	1.3609	3.53366	NC up vs PM
Psmb10	Psmb10	6.3266	1.7868	3.54074	NC up vs PM
Gale	Gale	7.49668	2.10915	3.55436	NC up vs PM
Nov	Nov	81.8542	22.9368	3.56868	NC up vs PM
Slc22a18	Slc22a18	5.10799	1.4289	3.57478	NC up vs PM
Ddx10	Ddx10	7.52389	2.06942	3.63575	NC up vs PM
Pank4	Pank4	3.64881	0.990014	3.68561	NC up vs PM
Cetn4	Cetn4	4.33551	1.17345	3.69468	NC up vs PM
Rpf2	Rpf2	4.45099	1.20469	3.69471	NC up vs PM
Pcdhga3	Pcdhga3	2.63498	0.708722	3.71793	NC up vs PM
Il1rl1	Il1rl1	6.10427	1.62594	3.7543	NC up vs PM
Gm5617	Gm5617	6.46741	1.72068	3.75863	NC up vs PM
Bcdin3d	Bcdin3d	3.68182	0.977717	3.76573	NC up vs PM
Gm15698	Gm15698	2.0166	0.533625	3.77906	NC up vs PM
Mospd1	Mospd1	3.14797	0.832171	3.78284	NC up vs PM
Nup37	Nup37	5.1472	1.35923	3.78684	NC up vs PM
Casp7	Casp7	2.18011	0.575027	3.79131	NC up vs PM
Osbpl3	Osbpl3	2.14582	0.565898	3.79188	NC up vs PM
Rwdd3	Rwdd3	3.19121	0.839513	3.80126	NC up vs PM
Efhd1	Efhd1	3.1062	0.808197	3.84336	NC up vs PM
Car6	Car6	2.57982	0.670929	3.84514	NC up vs PM
Mettl17	Mettl17	2.17608	0.565928	3.84514	NC up vs PM
Sh3gl3	Sh3gl3	3.81007	0.979897	3.88824	NC up vs PM
Scnm1	Scnm1	10.3684	2.6643	3.89159	NC up vs PM
E030011O05Rik	E030011O05Rik	4.68666	1.2038	3.89321	NC up vs PM
Sgk1	Sgk1	20.4621	5.22378	3.9171	NC up vs PM
Gm8615	Gm8615	10.9792	2.79673	3.92572	NC up vs PM
Nop10	Nop10	22.9311	5.83052	3.93294	NC up vs PM
Htra3	Htra3	9.24246	2.34654	3.93877	NC up vs PM
Tatdn1	Tatdn1	2.97331	0.751508	3.95645	NC up vs PM
Pet112l	Pet112l	4.076	1.00705	4.04746	NC up vs PM
Zfp367	Zfp367	2.85881	0.696655	4.10362	NC up vs PM
Fbxw17	Fbxw17	6.67772	1.60424	4.16255	NC up vs PM
Masp1	Masp1	8.27759	1.98291	4.17446	NC up vs PM
Tmem199	Tmem199	3.22146	0.764379	4.21448	NC up vs PM
Cenpj	Cenpj	2.16536	0.507726	4.26483	NC up vs PM
Parm1	Parm1	2.22324	0.518269	4.28974	NC up vs PM
Gmpr	Gmpr	5.96583	1.32118	4.51552	NC up vs PM
Ccrl1	Ccrl1	3.07703	0.680748	4.52008	NC up vs PM
Dusp22	Dusp22	2.42091	0.532829	4.5435	NC up vs PM
Bcl3	Bcl3	2.28555	0.500546	4.56611	NC up vs PM
Cisd3	Cisd3	11.6615	2.54856	4.57572	NC up vs PM
Tubg2	Tubg2	2.60256	0.563642	4.6174	NC up vs PM
Rab3b	Rab3b	4.26844	0.911341	4.6837	NC up vs PM
Rgs17	Rgs17	2.4708	0.523876	4.71639	NC up vs PM
Gchfr	Gchfr	8.91365	1.88974	4.71686	NC up vs PM
Cxx1b	Cxx1b	5.02844	1.05447	4.76869	NC up vs PM
Blvra	Blvra	5.54669	1.15448	4.80451	NC up vs PM
Tubb2a-ps2	Tubb2a-ps2	2.25752	0.460479	4.90256	NC up vs PM
Irx2	Irx2	3.50125	0.701967	4.98778	NC up vs PM
Hp	Hp	10.9629	2.16921	5.05387	NC up vs PM
Morn1	Morn1	2.15287	0.422868	5.09112	NC up vs PM
Creld1	Creld1	2.71307	0.531263	5.10683	NC up vs PM
Hist1h2ao	Hist1h2ao	34.6862	6.69925	5.17763	NC up vs PM
Angptl4	Angptl4	5.59089	1.07889	5.18209	NC up vs PM
Gm6194	Gm6194	3.24742	0.61444	5.28517	NC up vs PM
Tmem42	Tmem42	6.29466	1.18917	5.29334	NC up vs PM
Osgin2	Osgin2	2.83529	0.530701	5.34253	NC up vs PM
Pcyt2	Pcyt2	6.15895	1.11887	5.50463	NC up vs PM
Rab20	Rab20	4.1579	0.748331	5.55623	NC up vs PM
Cd68	Cd68	2.84679	0.482406	5.90123	NC up vs PM
Dctpp1	Dctpp1	7.27623	1.19875	6.06984	NC up vs PM
C230052I12Rik	C230052I12Rik	2.9382	0.483485	6.07713	NC up vs PM
Rps23	Rps23	7.90126	1.29899	6.0826	NC up vs PM
Gm5918	Gm5918	5.12032	0.840629	6.09106	NC up vs PM
Agtr2	Agtr2	2.73995	0.433291	6.32359	NC up vs PM
Asb3	Asb3	2.98421	0.469093	6.36165	NC up vs PM
Taf7l	Taf7l	3.08003	0.474678	6.48868	NC up vs PM
Anapc10	Anapc10	2.01671	0.30852	6.53675	NC up vs PM
Rpp21	Rpp21	14.8334	2.26924	6.53675	NC up vs PM
Npm2	Npm2	2.16972	0.325152	6.67293	NC up vs PM
Myl4	Myl4	2.24985	0.305943	7.35384	NC up vs PM
Il1rn	Il1rn	71.7386	9.70311	7.39336	NC up vs PM
Atxn7l2	Atxn7l2	2.02335	0.269161	7.51726	NC up vs PM
LOC100504608	LOC100504608	3.66314	0.463772	7.89857	NC up vs PM
Fgf21	Fgf21	3.21663	0.399373	8.0542	NC up vs PM
Cyb5rl	Cyb5rl	3.63079	0.437622	8.29664	NC up vs PM
Trappc2	Trappc2	3.28939	0.389084	8.45421	NC up vs PM
Hoxa2	Hoxa2	3.04644	0.353554	8.61662	NC up vs PM
C3	C3	4.89377	0.557873	8.77219	NC up vs PM
Hes7	Hes7	2.10661	0.224189	9.39657	NC up vs PM
Evi2a	Evi2a	9.14979	0.952164	9.60947	NC up vs PM
Gm5176	Gm5176	5.16662	0.4969	10.3977	NC up vs PM
Raet1e	Raet1e	9.36325	0.898194	10.4245	NC up vs PM
Gm5039	Gm5039	2.19913	0.210616	10.4414	NC up vs PM
Wnt10a	Wnt10a	2.65648	0.247968	10.713	NC up vs PM
Slc30a3	Slc30a3	3.04463	0.243011	12.5288	NC up vs PM
Sema6b	Sema6b	2.04469	0.158197	12.9249	NC up vs PM
Esm1	Esm1	2.62406	0.128458	20.4273	NC up vs PM
Gm4832	Gm4832	2.54939	0.111824	22.7982	NC up vs PM
Mir3064	Mir3064	21.0852	0.80641	26.147	NC up vs PM
Acaa1b	Acaa1b	2.17279	0.0688674	31.5504	NC up vs PM
Hist2h2aa2	Hist2h2aa2	17.0694	0.507729	33.6192	NC up vs PM
Hist1h2bk	Hist1h2bk	3.93144	4.54459e-08	86508100	NC up vs PM
Hist1h2af	Hist1h2af	2.27972	5.32938e-09	427764000	NC up vs PM
Mnd1	Mnd1	4.49553	1.01974e-12	4408990000000	NC up vs PM
Hist1h2ak	Hist1h2ak	8.21769	3.67511e-15	2313070000000000	NC up vs PM
